# Supplementary material for: Inflammatory Response of THP1 and U937 Cells: The RNAseq Approach
Source: Cells. 2024 Dec 13;13(24):2062. doi: 10.3390/cells13242062 (PMC11674919; doi:10.3390/cells13242062)
Supplement: Supplementary file 1 [file cells-13-02062-s001.zip]

Archive with 8 entries (8 files):
- .DS_Store
- Supplement Files DESeq2 adjusted pvalue.zip
- Supplement Files GProfiler.zip
- Supplement Files PCA.zip
- Supplement Files raw gene counts.zip
- Supplement Files String.zip
- Supplement Files Venn.zip
- Supplement Files Volcano.zip
